# Supplementary material for: New Short Tandem Repeat-Based Molecular Typing Method for Pneumocystis jirovecii Reveals Intrahospital Transmission between Patients from Different Wards
Source: PLoS One. 2015 May 1;10(5):e0125763. doi: 10.1371/journal.pone.0125763 (PMC4416908; doi:10.1371/journal.pone.0125763)
Supplement: S1 File — (XLSX) [file pone.0125763.s001.xlsx]

## Sheet: Internal control intensity peak
Sample Pj_SLS_181	Intensity of the peaks (arbitrary unit)
Markers	run1	run2	run3	run4	run5	run6	run7	run8	run9
#022	3840	11920	14152	15707	19123	22561	13402	13886	14943
#108	11376	25381	22178	32468	29466	32482	28444	28088	32516
#108_2	263	1521	1253	3039	1378	1963	1618	1437	2816
#138	2172	32001	21591	32535	32558	32450	32474	32484	32338
#189	2065	1571	3958	22839	25786	13308	16082	29877	23594
#278	2533	3709	40101	25333	32240	13917	23143	21863	31928
#279	9241	16684	18586	4156	17242	9993	28471	16272	32215
% of intensity of the minority peak compared to the major peak	2.31188	5.99267	5.64974	9.35999	4.67658	6.04335	5.68837	5.11606	8.66035
