# Supplementary material for: New Short Tandem Repeat-Based Molecular Typing Method for Pneumocystis jirovecii Reveals Intrahospital Transmission between Patients from Different Wards
Source: PLoS One. 2015 May 1;10(5):e0125763. doi: 10.1371/journal.pone.0125763 (PMC4416908; doi:10.1371/journal.pone.0125763)
Supplement: S2 File — (XLSX) [file pone.0125763.s002.xlsx]

## Sheet: Pure or >1 allele in one marker
Sample ID	#022	#108	#138	#189	#278	#279	Genotype
Pj_SLS_065	138	138	169	193	189	181	1
Pj_SLS_011	138	138	169	195	189	178	2
Pj_SLS_295	138	138	169	205	189	178	3
Pj_SLS_282	138	138	169	205	191	181	4
Pj_SLS_296	138	138	169	207	189	178	5
Pj_SLS_159	138	138	169	207	189	181	6
Pj_SLS_184	138	138	169	221	187	178	7
Pj_SLS_117	138	138	172	193	189	175	8
Pj_SLS_268	138	138	172	193	189	181	9
Pj_SLS_197	138	138	172	195	189	181	10
Pj_SLS_178	138	138	172	205	191	178	11
Pj_SLS_135	141	135	169	205	189	181	12
Pj_SLS_113	141	135	169	205	191	181	13
Pj_SLS_085	141	138	166	193	189	178	14
Pj_SLS_189	141	138	169	205	189	181	15
Pj_SLS_216	141	138	169	205	189	178	16
Pj_SLS_337	141	138	172	195	191	181	17
Pj_SLS_136	141	138	172	205	187	181	18
Pj_SLS_060	141	138	175	193	191	181	19
Pj_SLS_278	141	141	166	205	191	175	20
Pj_SLS_026	144	138	169	219	189	190	21
Pj_SLS_002	144	138	169	219	191	190	22
Pj_SLS_090	144	138	172	205	187	178	23
Pj_SLS_044	138	138	169	205	189	181	24
Pj_SLS_156	138	135	163	205	189	184	25
Pj_SLS_156	138	135	175	205	189	184	26
Pj_SLS_207	138	138	159	229	189	184	27
Pj_SLS_169	138	138	163	193	189	178	28
Pj_SLS_235	138	138	166	207	191	175	29
Pj_SLS_235	138	138	166	219	191	175	30
Pj_SLS_169	138	138	169	193	189	178	31
Pj_SLS_282	138	138	169	193	191	181	32
Pj_SLS_339	138	138	169	193	189	175	33
Pj_SLS_030	138	138	169	195	189	181	34
Pj_SLS_160	138	138	169	205	189	184	35
Pj_SLS_339	138	138	169	219	189	175	36
Pj_SLS_038	138	138	169	219	189	181	37
Pj_SLS_282	138	138	169	219	191	181	38
Pj_SLS_207	138	138	169	229	189	184	39
Pj_SLS_021	138	138	172	219	189	175	40
Pj_SLS_308	138	138	172	219	189	178	41
Pj_SLS_021	138	138	172	219	189	181	42
Pj_SLS_308	138	138	172	219	189	184	43
Pj_SLS_029	138	138	175	193	189	178	44
Pj_SLS_314	138	138	175	205	189	181	45
Pj_SLS_029	138	138	175	207	189	178	46
Pj_SLS_135	141	135	157	205	189	181	47
Pj_SLS_054	141	138	169	195	189	181	48
Pj_SLS_189	141	138	157	205	189	181	49
Pj_SLS_025	141	138	163	193	189	178	50
Pj_SLS_189	141	138	163	205	189	181	51
Pj_SLS_175	141	138	172	193	189	175	52
Pj_SLS_025	141	138	172	193	189	178	53
Pj_SLS_175	141	138	172	205	189	175	54
Pj_SLS_149	141	138	172	207	189	178	55
Pj_SLS_149	141	141	172	207	189	178	56
Pj_SLS_002	144	141	169	219	191	190	57
Pj_SLS_181	144	135	169	219	189	190	58
Pj_SLS_028	144	138	163	219	189	190	59
Pj_SLS_168	144	138	166	219	189	190	60
Pj_SLS_243	144	138	175	219	189	190	61
