# Supplementary material for: New Short Tandem Repeat-Based Molecular Typing Method for Pneumocystis jirovecii Reveals Intrahospital Transmission between Patients from Different Wards
Source: PLoS One. 2015 May 1;10(5):e0125763. doi: 10.1371/journal.pone.0125763 (PMC4416908; doi:10.1371/journal.pone.0125763)
Supplement: S3 File — The 61 already determined genotypes were reported and counted in these samples. (XLSX) [file pone.0125763.s003.xlsx]

## Sheet: >1 allele in 2-6 marker
Sample ID	#022_1	#022_2	#108_1	#108_2	#138_1	#138_2	#138_3	#189_1	#189_2	#189_3	#278_1	#278_2	#279_1	#279_2	#279_3	Already determined genotypes found	Number of already known genotypes found
Pj_SLS_209	138		135		149	159		219			189		184	181	175	No	0
Pj_SLS_212	138	144	138		157	169		205			189		181			24	1
Pj_SLS_231	138	144	138		157	169		219	193		189	191	190	181	178	1, 21, 22, 31, 32, 37, 38	7
Pj_SLS_263	138		138		163	172		193	219		189		178			28, 41	2
Pj_SLS_328	138		138		163	172		195	219		191		178			No	0
Pj_SLS_311	138		138		163	169		205	193		189		178	175		3, 28, 31, 33	4
Pj_SLS_316	138		138		163	169		205	193		189		178	175		3, 28, 31, 33	4
Pj_SLS_024	138		138		163	169		205	219		189		181			24, 37	2
Pj_SLS_256	138		138		163	169	175	207	205	193	189	191	178	175		3, 5, 28, 31, 33, 44, 46	7
Pj_SLS_322	138	141	138	141	163	172	175	207	205	193	189	187	178	181	184	3, 5, 28, 31, 33, 44, 46	7
Pj_SLS_253	138		138		163	169		217	205		189		178			3	1
Pj_SLS_045	138		138	144	169	163		193	207		189		175			33	1
Pj_SLS_338	138	141	138		169			193			189		178	181	187	1, 31	2
Pj_SLS_182	138		138		169	172		193			189		187	181		1, 9	2
Pj_SLS_158	138		138		169	163		205			189		178	181	184	3, 24, 35	3
Pj_SLS_237	138		138		169	175		205	219		189	195	181	184	178	3, 24, 35, 37, 45	5
Pj_SLS_134	138		138		169	163		205			191	189	184	178		3, 35	2
Pj_SLS_132	138	141	138		169	163		207			189	191	178	181	184	5, 6	2
Pj_SLS_272	138	141	138		169	166		219	205	193	191		181			4, 32, 38	3
Pj_SLS_070	138		138		169	157		219	205		191		184	178		No	0
Pj_SLS_079	138	141	138		169			221	195		189		181	187		34, 48	2
Pj_SLS_080	138		138		169			221	195		189		181	187		34	1
Pj_SLS_063	138		138		172			193	205		189	191	178	181		9, 11	2
Pj_SLS_335	138		138		172			193	207	221	189		178	181		9	1
Pj_SLS_290	138	141	138		172			205	207		189		181			No	0
Pj_SLS_313	138		138	141	172	169		205			189		190	184		35	1
Pj_SLS_066	138	138	138	141	172			207			189		178	175		5, 8, 40, 41, 46	5
Pj_SLS_307	138	141	138		172	163		217	193		189		178	181		9, 28, 50, 53	4
Pj_SLS_013	138		138		175	163		193	207		189		175			No	0
Pj_SLS_053	138		144		169	151		193	195		189		175			No	0
Pj_SLS_232	141	138	138		163	169		205	193		189		184	181	178	1, 3, 15, 16, 24, 28, 31, 35, 50, 51	10
Pj_SLS_087	141	138	138		163	169		207	195		189		178	181		2, 5, 6, 34, 48	5
Pj_SLS_123	141	138	138		166	169		193	205		191	189	181			1, 4, 15, 24, 32	5
Pj_SLS_309	141		138		169	175		183	207		189		178			No	0
Pj_SLS_096	141	144	138		169	172		193	205		189		178			16, 53	2
Pj_SLS_121	141	138	138		169			193			189		181	187		1	1
Pj_SLS_042	141	138	138		169	172		195	193		187		181	181		1, 9, 10, 17, 18, 32, 34, 48	8
Pj_SLS_107	141		138		169			195	207		189		181	178		48	1
Pj_SLS_109	141	144	138		169	175		195	219		189		181	190		21, 48, 61	3
Pj_SLS_143	141	138	138		169	163		205	193		189		184	181		1, 15, 24, 35, 51	5
Pj_SLS_321	141		138		169	175		207	205		189		178			16	1
Pj_SLS_250	141	138	138		169			207	195	219	189		178			2, 5	2
Pj_SLS_004	141	138	138		169			219	195	207	189		181	178		2, 5, 6, 34, 37, 48	6
Pj_SLS_319	141	138	138		172			219			189	191	181	190		42	1
Pj_SLS_320	141	138	138		172			219			189	191	181	190		42	1
Pj_SLS_083	141		138		175			195	205		189		178	175		No	0
Pj_SLS_110	141	144	138		175	169		195	219		189		181	190		21, 48, 61	3
Pj_SLS_240	144		138		169			219	207		189		190	175	178	21	1
